# Supplementary material for: Adverse Cardiovascular Events in Non-Traumatic Intracranial Hemorrhage and Ischemic Stroke Survivors
Source: J Clin Med. 2022 Nov 22;11(23):6885. doi: 10.3390/jcm11236885 (PMC9739641; doi:10.3390/jcm11236885)
Supplement: Supplementary file 1 [file jcm-11-06885-s001.zip]

Archive with 1 entries (1 files):
- jcm-2005945-supplementary.pdf
